# Supplementary material for: Genomic information of the arsenic-resistant bacterium Lysobacter arseniciresistens type strain ZS79T and comparison of Lysobacter draft genomes
Source: Stand Genomic Sci. 2015 Oct 27;10:88. doi: 10.1186/s40793-015-0070-5 (PMC4624666; doi:10.1186/s40793-015-0070-5)
Supplement: Additional file 1: — Table S1. The proteins for Type II secretion in Lysobacter genomes. Table S2. The proteins for flagellar assembly in Lysobacter genomes. Table S3. The arsenic resistances genes found in five Lysobacter genomes. (XLSX 17 kb) [file 40793_2015_70_MOESM1_ESM.xlsx]

## Sheet: Sheet1
Genomic information of the arsenic-resistant bacterium Lysobacter arseniciresistens type strain ZS79T and comparison of Lysobacter genomes Lin Liu, Shengzhe Zhang, Meizhong Luo, Gejiao Wang*
Supplimentary Material Table S1 : The proteins for Type II secretion in Lysobacter genomes.
Type of secretion system	Function	Name	KO number	L. arseniciresistens ZS79T	L. conceretionis Ko07T	L. daejeonensis GH1-9T	L. defluvii IMMIB APB-9T	L. capsici AZ78
Type II	secretin	gspD	K02453	N799_03665	N792_01805	N800_00615	N791_08610	AZ78_06715
				N799_03855
	Outer Membrane Protein	gspS	K02465
	Inner Membrane Protein	gspC	K02452	N799_03670
		gspF	K02455	N799_03655	N792_01760	N800_00570	N791_08440	AZ78_06760
				N799_03900			N791_12555
		gspG	K02456	N799_03895	N792_01765	N800_00575	N791_08435	AZ78_06755
				N799_03650			N791_12560
		gspH	K02457	N799_03645	N792_01770	N800_00580	N791_08430	AZ78_06750
				N799_03890			N791_12565
		gspI	K02458	N799_03885	N792_01775	N800_00585		AZ78_06745
		gspJ	K02459	N799_03635	N792_01780	N800_00590	N791_06400	AZ78_06740
				N799_03880			N791_09310
		gspK	K02460	N799_03630	N792_01785	N800_00595	N791_06405	AZ78_06735
				N799_03875			N791_09305
		gspL	K02461	N799_03625		N800_00600	N791_06410	AZ78_06730
				N799_03870
		gspM	K02462			N800_00605	N791_06415	AZ78_06725
	ATPase	gspE	K02454	N799_03905	N792_01750	N800_00565	N791_01595	AZ78_06775
							N791_12550
	Leaderpeptidase	gspO	K02464
Sec-SRP	Inner Membrane Protein	secD	K03072	N799_05845	N792_12765	N800_10340	N791_12925	AZ78_01545
		secE	K03073	N799_11750	N792_03490	N800_09835	N791_14100	AZ78_26015
		secG	K03075	N799_10160		N800_13050	N791_14725	AZ78_13555
		secY	K03076	N799_09710	N792_03375	N800_05380	N791_01450	AZ78_19605
		yajC	K03210	N799_05850	N792_12770	N800_10335	N791_12920	AZ78_01540
		yidC	K03217	N799_02310	N792_00050	N800_09475	N791_00785	AZ78_04485
	ATPase	secA	K03070	N799_03105	N792_01980	N800_03595	N791_01150	AZ78_06450
	Secretion monitor	secM	K13301
	SRP receptor	ftsY	K03110	N799_05920	N792_12865	N800_10270	N791_09240	AZ78_01450
	Targeting protein	secB	K03071	N799_11415	N792_11375	N800_06930	N791_02220	AZ78_11780
		ffh	K03106	N799_09055	N792_04005	N800_03320	N791_11360	AZ78_19415
* The Locus tag are showed in the table.
Supplimentary Material Table S2 : The proteins for flagellar assembly in Lysobacter genomes.
Protein function	Name	KO number	L. arseniciresistens ZS79T	L. conceretionis Ko07T	L. daejeonensis GH1-9T	L. defluvii IMMIB APB-9T	L. capsici AZ78
Filament cap	fliD	K02407	N799_07950	N792_10245		N791_13610
Filament	fliC	K02406	N799_07955	N792_10240		N791_13605
Hook-Filament junction	flgL	K02397	N799_07960	N792_10235		N791_13600
	flgK	K02396	N799_07965	N792_10230		N791_13595
Distal rod	flgG	K02392	N799_07985	N792_10210		N791_13575	AZ78_00375
L ring	flgH	K02393	N799_07980	N792_10215		N791_13580	AZ78_00385
P ring	flgI	K02394	N799_07975	N792_10220		N791_13585	AZ78_00390
	flgA	K02386	N799_08020	N792_10175
Proximal rod	flgF	K02391	N799_07990	N792_10205		N791_13570	AZ78_00370
	fliE	K02408	N799_07910	N792_10280		N791_06905	AZ78_00405
	flgB	K02387	N799_08010	N792_10185		N791_13550
	flgC	K02388	N799_08005	N792_10190		N791_13555	AZ78_00400
Motor/switch	motB	K02557	N799_07795			N791_03465
	motA	K02556	N799_07800	N792_10390		N791_03460
MS ring	fliF	K02409	N799_07905	N792_10285		N791_06910	AZ78_00410
C ring	fliG	K02410	N799_07900	N792_10290		N791_06915
	fliM	K02416	N799_07870	N792_10320		N791_08575
	fliN	K02417	N799_07865	N792_10325		N791_08570
Type III secretion	flhA	K02400	N799_07835	N792_10355		N791_05045	AZ78_00365
	flhB	K02401	N799_07840			N791_05040	AZ78_00360
							AZ78_22610
	fliH	K02411	N799_07895			N791_06920
	fliI	K02412				N791_09090	AZ78_00425
	fliO	K02418
	fliQ	K02420	N799_07850	N792_10340
	fliP	K02419	N799_07855	N792_10335		N791_05025	AZ78_00465
	fliR	K02421	N799_07845	N792_10345		N791_05035
Chaperones	flgN	K02399
	fliJ	K02413		N792_10305
	fliS	K02422	N799_07945	N792_10250		N791_13615
	fliT	K02423
Regulation	flhC	K02402
	flhD	K02403
	flgM	K02398	N799_08025	N792_10170		N791_12970
* The Locus tag are showed in the table.
Supplimentary Material Table S3. The arsenic resistances genes found in five Lysobacter genomes.
Strains	Gene function	Annotated genes in RAST	Corresponding proteins in NCBI
L. arseniciresistens ZS79T	Arsenic resistance protein ArsH	fig|913325.3.peg.204,	KGM57783.1
		fig|913325.3.peg.1820
	Arsenical resistance regulator	fig|913325.3.peg.205,	KGM57784.1
		fig|913325.3.peg.1819	KGM55914.1
	Arsenic efflux pump protein	fig|913325.3.peg.1818	KGM55913.1
	Arsenate reductase (EC 1.20.4.1)	fig|913325.3.peg.76,	KGM57785.1
		fig|913325.3.peg.206,	KGM55911.1
		fig|913325.3.peg.1817,	KGM55912.1
		fig|913325.3.peg.1821	KGM57686.1
L. conceretionis Ko07T	Arsenic efflux pump protein	fig|1122185.4.peg.1087	KGM51656.1
	Arsenate reductase (EC 1.20.4.1)	fig|1122185.4.peg.1089,	KGM51657.1
		fig|1122185.4.peg.1598	KGM52092.1
L. daejeonensis GH1-9T	Arsenate reductase (EC 1.20.4.1)	fig|1385517.4.peg.1084	KGM54316.1
L. defluvii IMMIB APB-9T	Arsenic resistance protein ArsH	fig|1385515.4.peg.1494	KGO98534.1
	Arsenical resistance regulator	fig|1385515.4.peg.1493	KGO98535.1
	Arsenic efflux pump protein	fig|1385515.4.peg.1492	KGO98536.1
	Arsenate reductase (EC 1.20.4.1)	fig|1385515.4.peg.1495,	KGO98533.1
		fig|1385515.4.peg.1598	KGO99880.1
L. capsici AZ78	Arsenic resistance protein ArsH	fig|1444315.5.peg.2681,	EYR68986.1
		fig|1444315.5.peg.3901
	Arsenical-resistance protein ACR3	fig|1444315.5.peg.3899	EYR68984.1
	Arsenical resistance regulator	fig|1444315.5.peg.3900	EYR68985.1
	Arsenate reductase (EC 1.20.4.1)	fig|1444315.5.peg.2250,	EYR67430.1
		fig|1444315.5.peg.3902	EYR68987.1
